# Supplementary material for: A Small-Molecule Inhibitor of T. gondii Motility Induces the Posttranslational Modification of Myosin Light Chain-1 and Inhibits Myosin Motor Activity
Source: PLoS Pathog. 2010 Jan 15;6(1):e1000720. doi: 10.1371/journal.ppat.1000720 (PMC2800044; doi:10.1371/journal.ppat.1000720)
Supplement: Video S1 — In vitro motility of purified TgMyoA motor complexes from tachypleginA-treated parasites. FLAG-TgMLC1-expressing parasites were treated for 15 minutes at 24°C with 100 µM tachypleginA (final DMSO concentration, 0.25% (vol:vol)). Myosin motor complexes were isolated from the treated parasites by anti-FLAG affinity chromatography and adsorbed to nitrocellulose-coated coverslips at a TgMyoA concentration of 8.6 µg/ml. TRITC-phalloidin-labeled actin filaments were added to the immobilized motor complexes, and actin filament displacement was captured by videomicroscopy as described in Materials and Methods. Filament displacement is shown in real time; scale bars = 5 µm. (7.8 MB ZIP) [file ppat.1000720.s009.zip]

Archive with 1 entries (1 files):
- VideoS1 Tachyplegin.mov
